# Supplementary material for: The Pathopharmacological Interplay between Vanadium and Iron in Parkinson’s Disease Models
Source: Int J Mol Sci. 2020 Sep 14;21(18):6719. doi: 10.3390/ijms21186719 (PMC7554808; doi:10.3390/ijms21186719)
Supplement: Supplementary file 1 [file ijms-21-06719-s001.zip]

Archive with 1 entries (1 files):
- ijms-915387-supplementary.docx
